# Supplementary material for: Development of an endogenous promoter-driven CRISPR/Cas9 system for genome editing in Fraxinus mandshurica
Source: For Res (Fayettev). 2025 Aug 4;5:e016. doi: 10.48130/forres-0025-0016 (PMC12441911; doi:10.48130/forres-0025-0016)
Supplement: Supplementary file 1 — Supplementary data to this article can be found online. [file FR-2025-5-0016-Supplementary.zip]

Archive with 12 entries (12 files):
- 10.48130_forres-0025-0016-Suppl-FigureS1.pdf
- 10.48130_forres-0025-0016-Suppl-FigureS2.pdf
- 10.48130_forres-0025-0016-Suppl-FigureS3.pdf
- 10.48130_forres-0025-0016-Suppl-FigureS4.pdf
- 10.48130_forres-0025-0016-Suppl-FigureS5.pdf
- 10.48130_forres-0025-0016-Suppl-TableS1.pdf
- 10.48130_forres-0025-0016-Suppl-TableS2.pdf
- 10.48130_forres-0025-0016-Suppl-TableS3.pdf
- 10.48130_forres-0025-0016-Suppl-TableS4.pdf
- 10.48130_forres-0025-0016-Suppl-TableS5.pdf
- 10.48130_forres-0025-0016-Suppl-TableS6.pdf
- 10.48130_forres-0025-0016-Suppl-TableS7.pdf
